# Supplementary material for: Investigation of Efficient Mixing Enhancement in a Droplet Micromixer with Short Mixing Length at Low Reynolds Number
Source: Micromachines (Basel). 2025 Jun 16;16(6):715. doi: 10.3390/mi16060715 (PMC12195070; doi:10.3390/mi16060715)
Supplement: Supplementary file 1 [file micromachines-16-00715-s001.zip]

Archive with 1 entries (1 files):
- micromachines-3639703-supplementary.pdf
